# Supplementary material for: A Plasma-Functionalized ECM Platform for Intraoral Inflammation Control: Comparative Effects of Hyaluronic Acid and N-Acetyl-L-Cysteine on Oral Keratinocyte Response
Source: Polymers (Basel). 2026 Apr 17;18(8):977. doi: 10.3390/polym18080977 (PMC13120145; doi:10.3390/polym18080977)
Supplement: Supplementary file 1 [file polymers-18-00977-s001.zip]

Archive with 1 entries (1 files):
- polymers-4199868-supplementary.pdf
